# Supplementary material for: Impact of the gut microbiome on immunological responses to COVID-19 vaccination in healthy controls and people living with HIV
Source: NPJ Biofilms Microbiomes. 2023 Dec 20;9:104. doi: 10.1038/s41522-023-00461-w (PMC10733305; doi:10.1038/s41522-023-00461-w)
Supplement: Supplementary file 2 — Supplementary tables [file 41522_2023_461_MOESM2_ESM.xlsx]

## Sheet: Supplementary Table 1
Whole Cohort
Genus	Parameter	Correlation_value	Pvalue	Corrected_Pvalue
Marvinbryantia	Antibody Day 35	-0.357686	0.00203764	0.00203764
Anaerotruncus	Antibody Day 35	-0.352517	0.00238953	0.00238953
Phocea	Antibody Day 35	-0.322142	0.00578718	0.00578718
Sutterella	Antibody Day 35	0.301107	0.0101638	0.0101638
Candidatus Soleaferrea	Antibody Day 35	-0.30091	0.0102157	0.0102157
Cloacibacillus	Antibody Day 35	-0.285306	0.0151299	0.0151299
Escherichia-Shigella	Antibody Day 35	-0.284942	0.0152655	0.0152655
Bifidobacterium	Antibody Day 35	0.283516	0.0158064	0.0158064
Ruminococcaceae DTU089	Antibody Day 35	-0.276333	0.0187897	0.0187897
Family XIII AD3011 group	Antibody Day 35	-0.276209	0.0188453	0.0188453
Ruminiclostridium	Antibody Day 35	-0.270891	0.0213591	0.0213591
Methanobrevibacter	Antibody Day 35	-0.256988	0.0293176	0.0293176
Holdemania	Antibody Day 35	-0.248468	0.0353309	0.0353309
Haemophilus	Antibody Day 35	0.248348	0.0354224	0.0354224
Shuttleworthia	Antibody Day 35	-0.247589	0.036006	0.036006
Eubacterium eligens group	Antibody Day 35	-0.242447	0.0401745	0.0401745
Healthy controls (HC)
Genus	Parameter	correlation value	Pvalue	corrected Pvalue
Eubacterium eligens group	Antibody Day 35	-0.54657	0.0002634	0.0002634
Ruminiclostridium	Antibody Day 35	-0.489892	0.00133382	0.00133382
Unknown	Antibody Day 35	-0.452908	0.00333977	0.00333977
Methanobrevibacter	Antibody Day 35	-0.428649	0.00578613	0.00578613
Marvinbryantia	Antibody Day 35	-0.425365	0.00621447	0.00621447
Parasutterella	Antibody Day 35	-0.422875	0.00655719	0.00655719
Sutterella	Antibody Day 35	0.401315	0.0102716	0.0102716
Christensenellaceae R-7 group	Antibody Day 35	-0.393883	0.0119127	0.0119127
Ruminococcaceae NK4A214 group	Antibody Day 35	-0.386855	0.0136648	0.0136648
Anaerotruncus	Antibody Day 35	-0.370751	0.0185177	0.0185177
Lachnospiraceae NC2004 group	Antibody Day 35	-0.36459	0.0207226	0.0207226
Moryella	Antibody Day 35	-0.360233	0.022411	0.022411
uncultured Porphyromonadaceae bacterium	Antibody Day 35	-0.348677	0.0274529	0.0274529
Holdemania	Antibody Day 35	-0.338347	0.032723	0.032723
Anaerofilum	Antibody Day 35	-0.335966	0.0340484	0.0340484
Megamonas	Antibody Day 35	0.332302	0.0361744	0.0361744
Succinivibrio	Antibody Day 35	-0.329837	0.0376644	0.0376644
Victivallis	Antibody Day 35	-0.318264	0.0453461	0.0453461
Acidaminococcus	Antibody Day 35	0.314202	0.0483254	0.0483254
People living with HIV (PLWH)
Genus	Parameter	correlation value	Pvalue	corrected Pvalue
Adlercreutzia	Antibody Day 35	-0.559071	0.000880439	0.000880439
Phocea	Antibody Day 35	-0.494236	0.00403828	0.00403828
Anaerotruncus	Antibody Day 35	-0.479804	0.0054542	0.0054542
Ruminococcaceae DTU089	Antibody Day 35	-0.474745	0.00604212	0.00604212
Candidatus Soleaferrea	Antibody Day 35	-0.41498	0.0181915	0.0181915
Intestinimonas	Antibody Day 35	-0.406006	0.02113	0.02113
Clostridium sp. K4410.MGS-306	Antibody Day 35	-0.389405	0.0275987	0.0275987
Marvinbryantia	Antibody Day 35	-0.387807	0.0282983	0.0282983
Family XIII AD3011 group	Antibody Day 35	-0.362569	0.0414118	0.0414118
Christensenellaceae R-7 group	Antibody Day 35	-0.356212	0.0453871	0.0453871
Supplementary Table 1: P-values of significant bacterial groups derived from Spearman's correlation for associating the bacterial taxa associated with spike-specific CD4+ T-cell response with antibody levels within the whole cohort, HC and PLWH groups.

## Sheet: Supplementary Table 2
MANOVA analysis	p value	P value (Bonferroni corrected)
Spike IgG response
Observed, Age	0.05	0.40
Shannon, Age	0.02	0.21
Simpson, Age	0.02	0.18
Observed, Age, Gender, Total IgG	0.07	0.61
Shannon, Age, Gender, Total IgG	0.03	0.28
Simpson, Age, Gender, Total IgG	0.02	0.20
Spike-specific CD4+ T-cell response
Observed, Age	0.02	0.15
Shannon, Age	0.003	0.03
Simpson, Age	0.01	0.13
Observed, Age, Gender, Total IgG	0.11	1
Shannon, Age, Gender, Total IgG	0.04	0.4
Simpson, Age, Gender, Total IgG	0.11	0.99
Supplementary Table 2: Multivariate analysis of variance (MANOVA) to analyze the linear relationships between baseline characteristics and Spike IgG response and baseline characteristics and spike CD4+ T-cell response among individuals

## Sheet: Supplementary Table 3
Multiple regression analysis	p value	P value (FDR corrected)	P value (BH corrected)
Spike IgG response
Observed, Age, Gender, Total IgG	0.02	0.02	0.02
Shannon, Age, Gender, Total IgG	0.006	0.009	0.009
Simpson, Age, Gender, Total IgG	0.005	0.009	0.009
Spike-specific CD4+ T-cell response
Observed, Age, Gender, Total IgG	0.006	0.006	0.006
Shannon, Age, Gender, Total IgG	0.0009	0.003	0.003
Simpson, Age, Gender, Total IgG	0.004	0.006	0.006
Supplementary Table 3: Multivariate regression analysis for analyzing the linear relationships between baseline characteristics and Spike IgG response baseline characteristics and spike CD4+ T-cell response among individuals
FDR: False discovery rate, BH: Benjamini-Hochberg

## Sheet: Supplementary Table 4_DADA2
sample-id	input	filtered	percentage of input passed filter	denoised	merged	percentage of input merged	non-chimeric	percentage of input non-chimeric
#q2:types	numeric	numeric	numeric	numeric	numeric	numeric	numeric	numeric						-77689
P22452s101	77689	9906	12.75	9722	9082	11.69	9054	11.65						-11912
P22452s102	11912	1945	16.33	1797	1627	13.66	1603	13.46						-36016
P22452s103	36016	4849	13.46	4669	4414	12.26	4381	12.16						-17858
P22452s104	17858	2678	15	2449	2133	11.94	2119	11.87						-14352
P22452s105	14352	2039	14.21	1935	1707	11.89	1705	11.88						-39520
P22452s106	39520	6114	15.47	5879	5355	13.55	5293	13.39						-46640
P22452s107	46640	5703	12.23	5490	4732	10.15	4715	10.11						-8977
P22452s108	8977	1209	13.47	1112	1060	11.81	1043	11.62						-36821
P22452s109	36821	2966	8.06	2887	2594	7.04	2594	7.04						-32570
P22452s110	32570	4507	13.84	4331	4005	12.3	3986	12.24						-46029
P22452s111	46029	6146	13.35	5898	5579	12.12	5497	11.94						-37693
P22452s112	37693	4544	12.06	4396	4191	11.12	4179	11.09						-65809
P22452s113	65809	8183	12.43	7770	7087	10.77	6982	10.61						-26371
P22452s114	26371	3928	14.9	3584	3032	11.5	2491	9.45						-60638
P22452s115	60638	7163	11.81	6914	6430	10.6	6418	10.58						-34225
P22452s116	34225	3481	10.17	3149	2778	8.12	2712	7.92						-53585
P22452s117	53585	7518	14.03	6870	5192	9.69	4204	7.85						-66465
P22452s118	66465	8387	12.62	8140	7757	11.67	7704	11.59						-62087
P22452s119	62087	7656	12.33	7384	7042	11.34	6992	11.26						-80172
P22452s120	80172	11483	14.32	10756	9401	11.73	8600	10.73						-56808
P22452s121	56808	7081	12.46	6910	6458	11.37	6366	11.21						-50865
P22452s122	50865	5694	11.19	5429	4971	9.77	4941	9.71						-85033
P22452s123	85033	10066	11.84	9730	9130	10.74	8672	10.2						-22761
P22452s124	22761	3194	14.03	2874	2245	9.86	2108	9.26						-60642
P22452s125	60642	8282	13.66	7951	7403	12.21	7332	12.09						-51042
P22452s126	51042	6886	13.49	6269	5572	10.92	5484	10.74						-41815
P22452s127	41815	5737	13.72	5480	4922	11.77	4707	11.26						-35350
P22452s129	35350	3441	9.73	3330	3231	9.14	3220	9.11						-44800
P22452s130	44800	5451	12.17	5272	4892	10.92	4868	10.87						-44384
P22452s131	44384	4934	11.12	4791	4408	9.93	4408	9.93						-13658
P22452s132	13658	1772	12.97	1668	1449	10.61	1449	10.61						-54281
P22452s133	54281	6853	12.63	6691	6380	11.75	6369	11.73						-56739
P22452s134	56739	6648	11.72	6374	5731	10.1	5645	9.95						-54834
P22452s135	54834	7257	13.23	6828	6371	11.62	6350	11.58						-57804
P22452s136	57804	7954	13.76	7588	7121	12.32	7056	12.21						-73082
P22452s137	73082	9955	13.62	9430	8541	11.69	8348	11.42						-41278
P22452s138	41278	5205	12.61	5008	4730	11.46	4702	11.39						-40297
P22452s139	40297	4659	11.56	4329	3518	8.73	3382	8.39						-51452
P22452s141	51452	7150	13.9	6804	6301	12.25	6268	12.18						-48056
P22452s142	48056	4122	8.58	3852	3486	7.25	3451	7.18						-57386
P22452s143	57386	7977	13.9	7780	6929	12.07	6865	11.96						-62890
P22452s144	62890	7186	11.43	7123	6295	10.01	6285	9.99						-53822
P22452s145	53822	7322	13.6	7188	6822	12.68	6792	12.62						-62262
P22452s146	62262	8898	14.29	8608	8049	12.93	8021	12.88						-39176
P22452s147	39176	4571	11.67	4503	4257	10.87	4257	10.87						-45277
P22452s149	45277	4923	10.87	4802	4475	9.88	4432	9.79						-57352
P22452s150	57352	6485	11.31	6310	6057	10.56	6053	10.55						-74062
P22452s151	74062	9760	13.18	9252	8687	11.73	8575	11.58						-49735
P22452s153	49735	6618	13.31	6499	6251	12.57	5997	12.06						-50228
P22452s154	50228	6484	12.91	6308	5789	11.53	5737	11.42						-63720
P22452s155	63720	7729	12.13	7420	6593	10.35	6534	10.25						-70909
P22452s157	70909	9078	12.8	8715	8049	11.35	8029	11.32						-53351
P22452s158	53351	5997	11.24	5824	5325	9.98	5325	9.98						-49961
P22452s159	49961	5203	10.41	5117	4865	9.74	4756	9.52						-36691
P22452s160	36691	4590	12.51	4393	4201	11.45	4165	11.35						-54996
P22452s161	54996	6655	12.1	6396	6009	10.93	6004	10.92						-60733
P22452s162	60733	8543	14.07	8214	7814	12.87	7769	12.79						-72083
P22452s163	72083	9643	13.38	9357	8794	12.2	8666	12.02						-60560
P22452s165	60560	7765	12.82	7521	7144	11.8	7067	11.67						-48410
P22452s166	48410	5111	10.56	5003	4750	9.81	4715	9.74						-52277
P22452s167	52277	6374	12.19	6192	5766	11.03	5731	10.96						-66487
P22452s168	66487	8083	12.16	7747	7275	10.94	7217	10.85						-53881
P22452s169	53881	6740	12.51	6493	6014	11.16	6013	11.16						-6194
P22452s170	6194	1066	17.21	997	899	14.51	896	14.47						-47024
P22452s171	47024	5931	12.61	5780	5522	11.74	5513	11.72						-53745
P22452s173	53745	6999	13.02	6738	6130	11.41	6085	11.32						-64232
P22452s174	64232	7827	12.19	7438	6926	10.78	6910	10.76						-54921
P22452s175	54921	6364	11.59	6176	5868	10.68	5845	10.64						-69283
P22452s176	69283	9569	13.81	9423	9144	13.2	9072	13.09						-48463
P22452s177	48463	5608	11.57	5317	4948	10.21	4929	10.17						-68408
P22452s178	68408	8737	12.77	8097	7444	10.88	7262	10.62						-46685
P22452s179	46685	5962	12.77	5789	5146	11.02	5130	10.99						-58019
P22452s181	58019	5735	9.88	5553	5310	9.15	5299	9.13						-59619
P22452s182	59619	7482	12.55	7234	6359	10.67	6242	10.47						-47482
P22452s183	47482	5383	11.34	5253	4943	10.41	4943	10.41						-71563
P22452s184	71563	9142	12.77	8817	8356	11.68	8298	11.6						-51957
P22452s185	51957	5772	11.11	5566	5324	10.25	5288	10.18						-63979
P22452s186	63979	7265	11.36	7168	6464	10.1	6464	10.1						-8396
P22452s187	8396	1001	11.92	915	754	8.98	754	8.98						-71233
P22452s189	71233	9505	13.34	8995	8227	11.55	8142	11.43						-67354
P22452s190	67354	8310	12.34	7903	7210	10.7	7187	10.67						-69061
P22452s191	69061	9350	13.54	9093	8653	12.53	8647	12.52						-59431
P22452s192	59431	7124	11.99	6954	6563	11.04	6561	11.04						-52589
P22452s193	52589	4992	9.49	4936	4765	9.06	4763	9.06						-76419
P22452s194	76419	10254	13.42	9954	9244	12.1	9129	11.95						-353170
P22452s201	353170	66272	18.76	65731	60531	17.14	59420	16.82						-61128
P22452s202	61128	7092	11.6	6951	6720	10.99	6712	10.98						-55856
P22452s203	55856	7002	12.54	6797	6389	11.44	6389	11.44						-31113
P22452s204	31113	3903	12.54	3773	3449	11.09	3449	11.09						-98922
P22452s205	98922	12088	12.22	11917	11548	11.67	11455	11.58						-106722
P22452s206	106722	13152	12.32	12762	12325	11.55	12140	11.38						-679001
P22452s207	679001	136324	20.08	135264	128175	18.88	124031	18.27						-458286
P22452s208	458286	78819	17.2	78533	75341	16.44	74990	16.36						-14184
P22452s209	14184	1813	12.78	1755	1497	10.55	1497	10.55						-48318
P22452s210	48318	5775	11.95	5451	4958	10.26	4910	10.16						-81577
P22452s211	81577	10301	12.63	10125	9624	11.8	9584	11.75						-75878
P22452s212	75878	8095	10.67	7832	7287	9.6	7273	9.59						-499167
P22452s213	499167	92501	18.53	91251	84739	16.98	80309	16.09						-213890
P22452s214	213890	34586	16.17	34200	30644	14.33	29961	14.01						-47967
P22452s215	47967	6649	13.86	6427	6105	12.73	6063	12.64						-116121
P22452s216	116121	17766	15.3	17433	15843	13.64	15771	13.58						-557397
P22452s217	557397	111316	19.97	109061	97327	17.46	91308	16.38						-64464
P22452s218	64464	7731	11.99	7455	7138	11.07	7116	11.04						-88538
P22452s219	88538	10616	11.99	10156	9572	10.81	9553	10.79						-333515
P22452s220	333515	64298	19.28	63233	59173	17.74	56758	17.02						-91003
P22452s221	91003	11506	12.64	11143	10581	11.63	10434	11.47						-82274
P22452s222	82274	10712	13.02	10287	9765	11.87	9665	11.75						-253964
P22452s223	253964	47003	18.51	46690	44633	17.57	44247	17.42						-574770
P22452s224	574770	108072	18.8	107096	102244	17.79	99358	17.29						-100621
P22452s225	100621	12370	12.29	11960	11494	11.42	11379	11.31						-69347
P22452s226	69347	8173	11.79	7774	7258	10.47	7115	10.26						-181688
P22452s227	181688	36886	20.3	35549	32680	17.99	31200	17.17						-965305
P22452s228	965305	186563	19.33	185111	172764	17.9	169377	17.55						-95116
P22452s229	95116	11481	12.07	11238	10847	11.4	10793	11.35						-230485
P22452s230	230485	28066	12.18	27508	25904	11.24	25418	11.03						-160178
P22452s231	160178	20874	13.03	20398	19609	12.24	19172	11.97						-1159349
P22452s232	1159349	222671	19.21	221554	202095	17.43	197045	17						-90531
P22452s233	90531	10410	11.5	10123	9461	10.45	9365	10.34						-574204
P22452s234	574204	109070	18.99	107014	95552	16.64	89983	15.67						-58852
P22452s235	58852	7799	13.25	7377	6939	11.79	6811	11.57						-36246
P22452s236	36246	4125	11.38	3996	3435	9.48	3431	9.47						-81305
P22452s237	81305	10612	13.05	10336	9482	11.66	9408	11.57						-32912
P22452s238	32912	4250	12.91	4162	3759	11.42	3759	11.42						-1937200
P22452s239	1937200	350555	18.1	349234	316990	16.36	309279	15.97						-3827904
P22452s240	3827904	405395	10.59	403692	375907	9.82	369945	9.66						-84549
P22452s241	84549	10852	12.84	10445	9848	11.65	9726	11.5						-225100
P22452s242	225100	25006	11.11	23977	22336	9.92	21873	9.72						-80158
P22452s243	80158	10242	12.78	9920	8998	11.23	8880	11.08						-82665
P22452s244	82665	14983	18.12	14556	13310	16.1	13244	16.02						-86688
P22452s245	86688	12461	14.37	11919	11196	12.92	10864	12.53						-102962
P22452s246	102962	13577	13.19	13277	12631	12.27	12623	12.26						-163255
P22452s247	163255	22279	13.65	21824	20992	12.86	20124	12.33						-393178
P22452s248	393178	69107	17.58	68905	62032	15.78	60774	15.46						-195474
P22452s249	195474	25886	13.24	25215	22914	11.72	22627	11.58						-68436
P22452s250	68436	8905	13.01	8734	8062	11.78	7848	11.47						-103495
P22452s251	103495	12925	12.49	12102	11291	10.91	11077	10.7						-69543
P22452s252	69543	7732	11.12	7531	7049	10.14	7044	10.13						-111156
P22452s253	111156	11775	10.59	11606	11230	10.1	11221	10.09						-203600
P22452s254	203600	26510	13.02	25764	24170	11.87	23734	11.66						-534953
P22452s255	534953	101616	19	100245	93549	17.49	86484	16.17						-1966611
P22452s256	1966611	374725	19.05	372833	338085	17.19	318677	16.2						-85381
P22452s257	85381	10835	12.69	10563	9979	11.69	9966	11.67						-357979
P22452s258	357979	43096	12.04	42325	39083	10.92	38270	10.69						-244719
P22452s259	244719	29212	11.94	28651	27009	11.04	26711	10.91						-292922
P22452s260	292922	35961	12.28	34942	31834	10.87	30974	10.57						-135346
P22452s261	135346	17050	12.6	16646	15814	11.68	15696	11.6						-62801
P22452s262	62801	8200	13.06	8017	7633	12.15	7616	12.13						-95501
P22452s263	95501	11366	11.9	10991	10469	10.96	10404	10.89						-168969
P22452s265	168969	22202	13.14	21781	20580	12.18	20517	12.14						-219069
P22452s266	219069	28422	12.97	27930	25437	11.61	25116	11.46						-89178
P22452s267	89178	9907	11.11	9625	8814	9.88	8772	9.84						-67067
P22452s268	67067	8849	13.19	8637	8182	12.2	8034	11.98						-61323
P22452s269	61323	6952	11.34	6807	6131	10	6130	10						-1818683
P22452s270	1818683	354862	19.51	353147	327509	18.01	310273	17.06						-70032
P22452s271	70032	7969	11.38	7849	7431	10.61	7363	10.51						-179424
P22452s273	179424	23667	13.19	22846	21014	11.71	20484	11.42						-118180
P22452s274	118180	15530	13.14	15072	14109	11.94	13960	11.81						-60593
P22452s275	60593	7858	12.97	7741	7373	12.17	7372	12.17						-140280
P22452s276	140280	19553	13.94	19032	18121	12.92	17714	12.63						-59206
P22452s277	59206	7693	12.99	7569	7007	11.83	6989	11.8						-73972
P22452s278	73972	9846	13.31	9439	8681	11.74	8554	11.56						-131277
P22452s279	131277	15129	11.52	14769	14243	10.85	14156	10.78						-73795
P22452s281	73795	8783	11.9	8547	8133	11.02	8127	11.01						-50152
P22452s282	50152	5915	11.79	5784	5163	10.29	5160	10.29						-117449
P22452s283	117449	14372	12.24	14153	12853	10.94	12821	10.92						-56027
P22452s284	56027	7011	12.51	6838	6283	11.21	6282	11.21						-94157
P22452s285	94157	11153	11.85	10943	10467	11.12	10457	11.11						-215823
P22452s286	215823	26304	12.19	25901	24731	11.46	24422	11.32						-1419953
P22452s287	1419953	269804	19	267242	247807	17.45	239353	16.86						-96067
P22452s289	96067	13433	13.98	13189	12443	12.95	12365	12.87						-117731
P22452s290	117731	15833	13.45	15166	14279	12.13	14006	11.9						-102945
P22452s291	102945	13113	12.74	12657	11754	11.42	11618	11.29						-196495
P22452s292	196495	26194	13.33	25650	24252	12.34	23568	11.99						-154022
P22452s293	154022	18956	12.31	18282	17202	11.17	17075	11.09						-80606
P22452s294	80606	9699	12.03	9515	9086	11.27	8943	11.09						-83041
P22452s301	83041	14364	17.3	14217	13519	16.28	13267	15.98						-114067
P22452s302	114067	18487	16.21	17910	17316	15.18	17214	15.09						-76749
P22452s303	76749	11642	15.17	10794	10030	13.07	9972	12.99						-91234
P22452s304	91234	14586	15.99	14318	13845	15.18	13130	14.39						-97903
P22452s305	97903	16870	17.23	16589	16047	16.39	15972	16.31						-90213
P22452s306	90213	14002	15.52	13424	12835	14.23	12694	14.07						-83688
P22452s307	83688	13051	15.59	12153	11624	13.89	11603	13.86						-144308
P22452s308	144308	19484	13.5	18821	17961	12.45	17249	11.95						-81713
P22452s309	81713	11317	13.85	10425	9684	11.85	9623	11.78						-148967
P22452s310	148967	20758	13.93	20472	18953	12.72	18195	12.21						-100857
P22452s311	100857	16536	16.4	16126	15493	15.36	15297	15.17						-89536
P22452s312	89536	12833	14.33	12600	11982	13.38	11693	13.06						-96409
P22452s313	96409	15325	15.9	14913	14138	14.66	13880	14.4						-115964
P22452s314	115964	12344	10.64	12212	11779	10.16	11569	9.98						-81827
P22452s315	81827	13898	16.98	13413	12842	15.69	12406	15.16						-138272
P22452s316	138272	12855	9.3	12665	12058	8.72	11914	8.62						-136665
P22452s317	136665	22584	16.53	20942	19758	14.46	19348	14.16						-90016
P22452s318	90016	12833	14.26	12730	11931	13.25	11224	12.47						-105102
P22452s319	105102	14528	13.82	14367	13971	13.29	13966	13.29						-87220
P22452s320	87220	13546	15.53	13294	12670	14.53	12530	14.37						-146297
P22452s321	146297	19120	13.07	18919	18293	12.5	18012	12.31						-85129
P22452s322	85129	13926	16.36	13605	13060	15.34	12711	14.93						-88819
P22452s323	88819	15014	16.9	14319	13631	15.35	13543	15.25						-107968
P22452s324	107968	18132	16.79	17705	16895	15.65	16578	15.35						-121757
P22452s325	121757	16834	13.83	16352	15748	12.93	15615	12.82						-91677
P22452s326	91677	14050	15.33	13809	13287	14.49	12815	13.98						-149145
P22452s327	149145	23624	15.84	23412	22829	15.31	22730	15.24						-105750
P22452s328	105750	16230	15.35	14804	13760	13.01	13594	12.85						-107898
P22452s329	107898	16778	15.55	16056	15243	14.13	14840	13.75						-101118
P22452s330	101118	16024	15.85	15566	14900	14.74	13853	13.7						-97638
P22452s331	97638	16994	17.41	16732	16049	16.44	15714	16.09						-146204
P22452s332	146204	19648	13.44	19219	18590	12.72	18571	12.7						-117570
P22452s333	117570	15600	13.27	15343	14944	12.71	14788	12.58						-92053
P22452s334	92053	14420	15.66	14232	13816	15.01	13599	14.77						-90938
P22452s335	90938	14491	15.94	14037	13574	14.93	13562	14.91						-101966
P22452s336	101966	16334	16.02	15869	15341	15.05	15337	15.04						-108303
P22452s337	108303	16775	15.49	16431	15600	14.4	15408	14.23						-125078
P22452s338	125078	20339	16.26	19417	18044	14.43	17793	14.23						-78962
P22452s339	78962	12068	15.28	11386	10659	13.5	10243	12.97						-105952
P22452s340	105952	17426	16.45	16894	16071	15.17	15703	14.82						-119001
P22452s341	119001	18576	15.61	18180	17645	14.83	17614	14.8						-121088
P22452s342	121088	14778	12.2	14253	13702	11.32	13553	11.19						-117271
P22452s343	117271	20073	17.12	19523	18874	16.09	18462	15.74						-98216
P22452s344	98216	13846	14.1	13348	12781	13.01	12530	12.76						-92212
P22452s345	92212	15630	16.95	15207	14740	15.98	14657	15.89						-108315
P22452s346	108315	19367	17.88	18964	18225	16.83	16304	15.05						-98166
P22452s347	98166	12951	13.19	12469	11836	12.06	11692	11.91						-111907
P22452s348	111907	19031	17.01	18596	17730	15.84	17287	15.45						-117685
P22452s349	117685	18794	15.97	18376	17268	14.67	16819	14.29						-143866
P22452s350	143866	21070	14.65	20484	19733	13.72	19668	13.67						-131846
P22452s351	131846	20544	15.58	20171	18730	14.21	18664	14.16						-98796
P22452s352	98796	14737	14.92	14364	13643	13.81	13035	13.19						-96411
P22452s353	96411	14011	14.53	13236	12780	13.26	12644	13.11						-85357
P22452s354	85357	12842	15.05	12414	11874	13.91	11747	13.76						-119757
P22452s355	119757	19034	15.89	18849	18484	15.43	17762	14.83						-93334
P22452s356	93334	13607	14.58	13471	13067	14	13066	14						-146878
P22452s357	146878	23726	16.15	22924	21933	14.93	21478	14.62						-212674
P22452s358	212674	32672	15.36	32428	30880	14.52	30871	14.52						-124952
P22452s359	124952	19114	15.3	18800	18412	14.74	18370	14.7						-101654
P22452s360	101654	15352	15.1	14948	14096	13.87	14028	13.8						-114936
P22452s361	114936	14703	12.79	14177	13489	11.74	13333	11.6						-115929
P22452s362	115929	19710	17	19252	18252	15.74	17597	15.18						-101113
P22452s363	101113	17401	17.21	17197	16551	16.37	16235	16.06						-102921
P22452s365	102921	16642	16.17	16299	15859	15.41	15841	15.39						-107838
P22452s366	107838	14669	13.6	13837	13115	12.16	12993	12.05						-151079
P22452s367	151079	24094	15.95	22772	21419	14.18	21026	13.92						-119473
P22452s368	119473	17669	14.79	16772	15893	13.3	15635	13.09						-120510
P22452s369	120510	17306	14.36	16978	16372	13.59	15860	13.16						-102361
P22452s370	102361	16734	16.35	16148	15609	15.25	15513	15.16						-102717
P22452s371	102717	15296	14.89	14594	13837	13.47	13644	13.28						-134406
P22452s373	134406	19827	14.75	18858	17967	13.37	17773	13.22						-90890
P22452s374	90890	14657	16.13	14140	13260	14.59	12656	13.92						-117968
P22452s375	117968	18741	15.89	18339	17723	15.02	16823	14.26						-118957
P22452s376	118957	18670	15.69	17797	16818	14.14	16563	13.92						-131461
P22452s377	131461	21518	16.37	20868	19797	15.06	19436	14.78						-94214
P22452s378	94214	16021	17	15581	14940	15.86	14536	15.43						-94839
P22452s379	94839	14308	15.09	13928	13218	13.94	13031	13.74						-103612
P22452s381	103612	16704	16.12	16008	15431	14.89	15398	14.86						-101603
P22452s382	101603	17328	17.05	17198	16614	16.35	14928	14.69						-108743
P22452s383	108743	19415	17.85	19155	18493	17.01	17215	15.83						-121001
P22452s384	121001	18796	15.53	18390	17434	14.41	16869	13.94						-106172
P22452s385	106172	17105	16.11	16185	15253	14.37	15054	14.18						-164224
P22452s386	164224	24031	14.63	23789	22064	13.44	21948	13.36						-106969
P22452s387	106969	17467	16.33	16409	15788	14.76	15552	14.54						-182504
P22452s389	182504	28450	15.59	27380	25367	13.9	24185	13.25						-130723
P22452s390	130723	21953	16.79	21077	20097	15.37	19568	14.97						-98117
P22452s391	98117	15552	15.85	15218	14631	14.91	14062	14.33						-107214
P22452s392	107214	18481	17.24	17139	16311	15.21	16168	15.08						-140282
P22452s393	140282	23538	16.78	22162	20884	14.89	20425	14.56						-124080
P22452s394	124080	17064	13.75	16758	15714	12.66	15487	12.48						-173816
P22452s401	173816	20623	11.86	19452	18407	10.59	18302	10.53						-146651
P22452s402	146651	19867	13.55	19373	18628	12.7	18515	12.63						-136771
P22452s403	136771	17041	12.46	16742	16275	11.9	16187	11.84						-85299
P22452s404	85299	13068	15.32	12118	11241	13.18	11219	13.15						-148939
P22452s405	148939	18804	12.63	17984	17080	11.47	16859	11.32						-147817
P22452s406	147817	18953	12.82	17985	17132	11.59	16801	11.37						-83847
P22452s407	83847	13431	16.02	12469	11803	14.08	11687	13.94						-164839
P22452s408	164839	20578	12.48	20028	19322	11.72	18877	11.45						-109075
P22452s409	109075	16597	15.22	15681	14947	13.7	14883	13.64						-83888
P22452s410	83888	12755	15.2	12125	11375	13.56	11336	13.51						-90086
P22452s411	90086	14064	15.61	13499	12710	14.11	12579	13.96						-151487
P22452s412	151487	18715	12.35	17864	16674	11.01	16429	10.85						-157457
P22452s413	157457	20385	12.95	19424	18287	11.61	18048	11.46						-155338
P22452s414	155338	19536	12.58	18339	17223	11.09	16861	10.85						-77117
P22452s415	77117	12130	15.73	11564	10956	14.21	10851	14.07						-150509
P22452s416	150509	21218	14.1	20575	19284	12.81	18305	12.16						-114304
P22452s417	114304	17177	15.03	16334	15451	13.52	15342	13.42						-101566
P22452s418	101566	16634	16.38	16045	15317	15.08	14819	14.59						-84822
P22452s419	84822	12848	15.15	12277	11792	13.9	11690	13.78						-80344
P22452s420	80344	13166	16.39	12409	11819	14.71	11726	14.59						-93281
P22452s421	93281	14860	15.93	14141	13289	14.25	12598	13.51						-89510
P22452s422	89510	14530	16.23	13849	13192	14.74	12997	14.52						-89098
P22452s423	89098	10936	12.27	10345	9830	11.03	9825	11.03						-79655
P22452s424	79655	13731	17.24	13346	12814	16.09	12565	15.77						-97664
P22452s425	97664	15152	15.51	14750	14201	14.54	14167	14.51						-98257
P22452s426	98257	15406	15.68	14405	13582	13.82	13480	13.72						-83161
P22452s427	83161	12310	14.8	11746	11339	13.63	11311	13.6						-95063
P22452s428	95063	14899	15.67	14084	13422	14.12	13252	13.94						-104532
P22452s429	104532	15621	14.94	15434	14926	14.28	14919	14.27						-101004
P22452s430	101004	16017	15.86	15067	14354	14.21	14281	14.14						-101933
P22452s431	101933	13755	13.49	12744	12127	11.9	12093	11.86						-92799
P22452s433	92799	16140	17.39	15946	15488	16.69	14716	15.86						-95588
P22452s434	95588	14751	15.43	14444	13763	14.4	13080	13.68						-83704
P22452s435	83704	13579	16.22	13024	12386	14.8	12322	14.72						-101523
P22452s436	101523	17129	16.87	16453	15629	15.39	15367	15.14						-95739
P22452s437	95739	14630	15.28	13714	13027	13.61	12912	13.49						-86155
P22452s438	86155	15284	17.74	14533	13464	15.63	12953	15.03						-100848
P22452s439	100848	17292	17.15	16969	16546	16.41	16516	16.38						-97866
P22452s441	97866	16855	17.22	16574	15905	16.25	15838	16.18						-93929
P22452s442	93929	14710	15.66	14271	13603	14.48	13479	14.35						-104821
P22452s443	104821	16527	15.77	15251	14528	13.86	14312	13.65						-112927
P22452s444	112927	17707	15.68	16887	15912	14.09	15673	13.88						-112892
P22452s445	112892	19672	17.43	19059	18190	16.11	17620	15.61						-95036
P22452s446	95036	16346	17.2	15688	15001	15.78	14950	15.73						-87263
P22452s447	87263	13858	15.88	12660	11772	13.49	11592	13.28						-106783
P22452s449	106783	17321	16.22	16383	15629	14.64	15470	14.49						-100226
P22452s450	100226	15893	15.86	15081	14485	14.45	14407	14.37						-87443
P22452s451	87443	11111	12.71	10546	10088	11.54	10029	11.47						-97083
P22452s452	97083	13940	14.36	13182	12292	12.66	12147	12.51						-82154
P22452s453	82154	11880	14.46	11419	10887	13.25	10864	13.22						-93671
P22452s454	93671	15180	16.21	14840	14295	15.26	14093	15.05						-98128
P22452s455	98128	15495	15.79	15030	14236	14.51	13977	14.24						-95788
P22452s457	95788	16418	17.14	15999	15316	15.99	14593	15.23						-105125
P22452s458	105125	15215	14.47	14784	14305	13.61	13987	13.31						-89976
P22452s459	89976	13210	14.68	12575	11904	13.23	11895	13.22						-137516
P22452s460	137516	20614	14.99	19380	17685	12.86	17070	12.41						-105548
P22452s461	105548	16212	15.36	14622	13628	12.91	13352	12.65						-98790
P22452s462	98790	15050	15.23	13710	12842	13	12732	12.89						-86991
P22452s463	86991	14786	17	14115	13381	15.38	13261	15.24						-147548
P22452s465	147548	23564	15.97	22181	20814	14.11	20290	13.75						-109300
P22452s466	109300	17557	16.06	16801	16037	14.67	16011	14.65						-108108
P22452s467	108108	16215	15	15538	14919	13.8	14868	13.75						-96943
P22452s468	96943	15764	16.26	15431	14975	15.45	14965	15.44						-125657
P22452s469	125657	19126	15.22	17793	16818	13.38	16608	13.22						-133246
P22452s470	133246	20988	15.75	20534	19995	15.01	19962	14.98						-116656
P22452s471	116656	18963	16.26	18652	18189	15.59	18057	15.48						-106940
P22452s473	106940	18043	16.87	17521	16549	15.48	15211	14.22						-105165
P22452s474	105165	17027	16.19	16373	15765	14.99	15729	14.96						-100177
P22452s475	100177	16966	16.94	16767	16026	16	15694	15.67						-104062
P22452s476	104062	16925	16.26	15664	14376	13.81	14270	13.71						-130098
P22452s477	130098	23604	18.14	23067	22019	16.92	20588	15.82						-119040
P22452s478	119040	20498	17.22	19692	18814	15.8	18367	15.43						-120877
P22452s479	120877	17071	14.12	16050	15287	12.65	15100	12.49						-109466
P22452s481	109466	16767	15.32	16082	15311	13.99	15163	13.85						-113917
P22452s482	113917	17731	15.56	17341	16564	14.54	16521	14.5						-91843
P22452s483	91843	12517	13.63	11292	10465	11.39	10333	11.25						-112637
P22452s484	112637	18744	16.64	18293	17594	15.62	17523	15.56						-106972
P22452s485	106972	17086	15.97	16726	16299	15.24	16141	15.09						-110411
P22452s486	110411	16691	15.12	16338	15331	13.89	15166	13.74						-100547
P22452s487	100547	15354	15.27	14882	14253	14.18	14146	14.07						-128532
P22452s489	128532	21776	16.94	20680	19384	15.08	19144	14.89						-130163
P22452s490	130163	21993	16.9	21173	20310	15.6	20145	15.48						-116630
P22452s491	116630	18814	16.13	18227	17727	15.2	17660	15.14						-129358
P22452s492	129358	20078	15.52	18695	17502	13.53	17398	13.45						-31452
P22452s493	31452	3531	11.23	3314	2861	9.1	2861	9.1						-132310
P22452s494	132310	19267	14.56	17701	16633	12.57	15949	12.05
